# Supplementary material for: Causal associations of cognition, intelligence, education, health and lifestyle factors with cervical spondylosis: a mendelian randomization study
Source: Front Genet. 2024 Apr 25;15:1297213. doi: 10.3389/fgene.2024.1297213 (PMC11079178; doi:10.3389/fgene.2024.1297213)
Supplement: Supplementary file 1 [file DataSheet1.zip]

Archive with 5 entries (5 files):
- Supplementary Table S1.pptx
- Supplementary Table S2.pptx
- Supplementary Table S3.pptx
- Supplementary Table S4.pptx
- Supplementary Table S5.pptx
